# Supplementary material for: Composition and Morphological Characteristics of Extracellular Polymeric Substances of Different Tolerant Bacteria Under Perfluorobutanesulfonic Acid (PFBS) Stress
Source: Toxics. 2024 Oct 31;12(11):797. doi: 10.3390/toxics12110797 (PMC11598757; doi:10.3390/toxics12110797)
Supplement: Supplementary file 1 [file toxics-12-00797-s001.zip]

Archive with 1 entries (1 files):
- toxics-3217030-supplementary.pdf
